# Supplementary material for: Textbook Oncological Outcomes for Robotic Colorectal Cancer Resections: An Observational Study of Five Robotic Colorectal Units
Source: Cancers (Basel). 2023 Jul 25;15(15):3760. doi: 10.3390/cancers15153760 (PMC10417291; doi:10.3390/cancers15153760)
Supplement: Supplementary file 1 [file cancers-15-03760-s001.zip]

Archive with 1 entries (1 files):
- cancers-2388703-supplementary.pdf
